# Supplementary material for: Gut Feelings Begin in Childhood: the Gut Metagenome Correlates with Early Environment, Caregiving, and Behavior
Source: mBio. 2020 Jan 21;11(1):e02780-19. doi: 10.1128/mBio.02780-19 (PMC6974564; doi:10.1128/mBio.02780-19)
Supplement: TABLE S1 [file mBio.02780-19-st001.xlsx]

## Sheet: metadata
smpl	Total.Processed.Reads	Classified.Reads	parent_PSOC_TOT_t1	parent_PSI_parentdistress_t1	parent_PSI_PC_dysfunc_t1	parent_PSI_DiffChild_t1	parent_PSI_total_t1	parent_APCA_TOT_t2	parent_NJ_TOT_t2	parent_NR_TOT_t2	parent_AWATOT_t2	parent_NJDTOT_t2	parent_NRCTOT_t2	child_behav_CBQ_fear_t1	child_behav_CBQ_Sadness_t1	child_behav_CBQ_impuls_t1	child_behav_CBQ_IC_t1	child_behav_CBQ_angfrust_t1	child_behav_CBCL_anxproblems_t1	child_behav_CBCL_depression_t1	child_behav_CBCL_emot_react_t1	child_behav_CBCL_anx_depress_t1	child_behav_CBCL_intern_t1	child_behav_CBCL_total_t1	child_behav_CBCL_aggbehav_t1	child_behav_CBCL_extern_t1	demo_TCSEX	demo_ETHNICTCnew	esa_LEC_TOT_Combined	esa_LEC_Turmoil_Combined	esa_LEC_Pov_Combined	esa_LEC_Sep_Combined	esa_LEC_Familyillness_Combined	esa_LEC_NeighViolence_Combined	esa_income_to_needs	gut_probiotics7days	gut_Locations	gut_birthmethod	gut_milk	gut_antibiotic	gut_antibiotic_recent	gut_antibiotic_frequency	gut_probiotic_history	gut_GutHistory	gut_season_allergies_asthma	demo_MomAgeDays_t2	demo_TCAgeDays_t2	demo_PoopSmplAgeDays_t2	demo_t1t2DaysDiff
SP001_2	8051076	3120498	48	27	19	28	74	14	13	12	16	31	19	3.16667	4.85714	4.2	4.83333	2.83333	55	56	55	52	56	51	50	46	2	1	2	0	0	0	0	1	3.25203	0	0	1	1	1	1	0	0	1	0	14142	2353	6	224.708
SP002	4220403	1671015	49	NA	NA	NA	NA	15	10	11	20	22	16	3.33333	5	5	2.83333	4.5	57	60	69	66	68	69	62	63	1	1	10	6	2	1	1	2	1.62602	0	0	1	3	1	1	1	1	3	0	10790	NA	6	404.708
SP004	10895388	4058987	55	26	15	22	63	14	13	12	16	29	21	4.16667	3.71429	3	6.66667	2.83333	55	50	51	50	51	41	50	40	1	1	0	0	0	0	0	0	1.62602	1	0	1	2	1	1	0	0	1	0	12296	1894	4	264.708
SP005	19013	6795	58	15	14	22	51	19	13	11	31	24	23	3.2	4.14286	4.6	4.16667	2.33333	50	51	55	51	53	46	50	44	1	4	4	1	0	0	3	0	1.21612	0	0	1	1	0	0	0	0	0	1	9944	2087	5	283.708
SP006	5136304	1922349	65	19	14	24	57	14	11	10	30	28	22	2	3.14286	5	5.5	4.33333	50	50	50	50	37	39	50	43	2	1	0	0	0	0	0	0	1.01626	0	0	2	1	1	1	1	0	0	0	12319	1831	11	152.667
SP008	7388098	2910334	44	22	16	27	65	11	10	6	32	29	23	3.5	3.8	3.8	5.66667	3	57	50	55	56	58	50	51	48	2	1	4	1	1	0	2	1	1.21951	1	2	1	1	1	2	2	2	1	0	14566	2474	9	241.708
SP009	6884421	2735190	53	19	26	25	70	15	12	10	29	32	25	4.16667	4.42857	3.4	3.66667	5.66667	51	51	59	52	59	52	50	40	1	4	1	1	0	0	0	0	2.43902	0	0	1	3	0	0	0	0	0	0	11152	2056	5	240.708
SP010	9919297	3949572	49	31	15	32	78	14	13	10	19	21	17	4.66667	5.42857	4	4.5	3.66667	57	60	55	51	58	54	52	51	1	1	9	6	0	1	1	1	3.25203	0	0	1	3	1	1	2	2	1	0	13834	1967	6	204.708
SP011	5789986	2156667	52	24	13	26	63	15	13	12	32	34	23	3.66667	2.85714	4	6.16667	3.33333	51	51	51	50	53	45	50	43	2	1	3	1	0	1	2	0	2.43902	1	0	1	1	0	0	0	1	0	0	14136	2186	6	223.708
SP012	8842638	3294538	63	12	12	22	46	15	15	11	36	36	31	6.16667	5.14286	6.66667	3.16667	5.66667	67	56	65	56	58	67	69	69	1	1	21	10	6	4	3	1	1.01626	0	0	2	1	1	1	0	2	3	1	10611	2021	4	185.667
SP013	7103368	2707839	50	31	17	23	71	15	12	9	30	23	27	3.33333	3.33333	3.4	5.66667	3.33333	50	52	50	50	37	39	50	39	2	1	0	0	0	0	0	0	2.43902	1	1	1	3	1	1	2	1	3	0	14131	2379	7	277.708
SP014	6171772	2304718	66	15	13	23	51	15	13	11	26	24	16	2.16667	3.71429	3.4	5.33333	3	50	50	51	51	51	41	50	40	1	1	1	1	0	1	0	0	1.21612	0	2	1	3	1	2	0	0	0	0	11300	2233	NA	240.708
SP015	3955444	1642919	50	23	13	26	62	13	11	8	22	27	22	5.16667	4.42857	4	4.5	4.2	55	51	55	52	51	43	50	35	2	1	3	1	0	0	0	1	4.06504	1	0	2	1	1	1	0	1	0	0	18122	2569	5	289.708
SP016	7386815	2701884	50	30	15	26	71	14	11	9	24	22	22	3.66667	4.42857	4.6	3.66667	3.83333	51	60	55	52	56	50	50	48	1	2	9	8	2	1	1	0	1.42276	1	2	1	1	1	1	0	2	2	0	13299	2087	26	242.708
SP017	5528769	2080476	50	29	19	27	75	16	15	11	19	16	19	2.16667	4.14286	5.8	4.66667	3.83333	50	51	50	51	49	45	50	47	2	1	10	6	3	1	3	0	2.08478	0	2	1	1	1	1	0	0	0	1	12478	2225	6	270.708
SP018	6824963	2488760	47	27	22	22	71	13	11	10	25	22	21	4.5	4.16667	4.4	4.83333	4	51	51	51	52	53	45	50	43	2	8	6	6	2	0	0	0	2.77971	0	0	2	3	0	0	0	0	0	0	14108	2310	4	208.667
SP019	11127465	4268449	63	19	12	17	48	17	14	12	33	39	20	3.33333	4	6	4.16667	2.33333	50	50	50	50	33	33	50	39	2	1	6	5	2	0	0	1	2.15517	0	0	2	3	1	1	0	0	0	0	13694	2620	3	345.708
SP020	6260052	2395537	50	25	13	26	64	13	11	11	28	31	25	4	3.14286	5	3.16667	4.83333	51	56	59	51	58	58	56	56	1	2	14	8	6	1	0	2	0.910194	0	2	2	2	1	1	1	0	0	0	12692	2121	6	279.708
SP022	6785720	2603676	57	28	17	34	79	15	15	10	20	29	24	3.5	2.14286	5.33333	4	5	50	50	51	52	47	50	55	55	1	4	2	2	1	0	0	0	2.43902	0	0	1	2	1	2	0	0	0	0	9767	2201	16	243.667
SP023	23743	8772	36	43	20	44	107	13	13	12	22	22	19	2.83333	4.57143	2.5	3.83333	5.66667	70	63	67	70	66	68	65	62	2	8	15	6	3	3	3	2	2.77971	1	0	2	1	1	2	2	1	1	1	14031	1928	8	236.667
SP024	12912375	4928011	43	32	15	36	83	13	12	10	23	24	25	4.4	4.85714	6.2	2.33333	4	51	56	50	50	43	53	58	59	1	8	11	10	3	1	0	0	0.923645	0	4	1	3	1	1	0	2	1	0	12234	1900	9	327.708
SP025	6869385	2443248	52	29	17	28	74	13	10	6	29	19	16	3.83333	3	4.2	5	3.5	60	67	62	66	67	61	53	55	2	1	14	10	5	1	0	1	0.406504	0	0	2	3	1	1	2	0	2	0	11007	2505	8	264.708
SP026	8467013	3152459	60	27	14	19	60	14	11	11	28	35	21	3.8	2.16667	3.4	5.66667	2.16667	50	50	50	50	37	31	50	32	2	1	6	4	0	0	2	0	0.694927	0	0	1	1	0	0	0	0	0	0	9685	2053	NA	311.708
SP027	22723	8487	60	27	18	21	66	14	13	9	28	35	21	4	3.16667	1.75	5.16667	2	55	51	51	56	53	41	50	35	2	1	8	6	0	0	2	0	0.694927	0	0	1	1	0	0	0	0	0	0	9685	2667	7	311.708
SP028	8699831	3435982	49	29	17	31	77	13	12	9	26	28	24	3.83333	4.14286	5	4.5	3.66667	50	52	51	52	47	48	51	50	2	1	1	0	0	0	0	1	3.25203	0	0	1	1	0	0	0	1	0	0	15834	2034	8	291.708
SP029	8521599	3007287	58	27	20	39	86	15	12	9	27	18	24	5.83333	5.14286	5	3.5	5.33333	73	67	67	66	65	68	66	69	2	1	14	11	3	2	0	0	1.22429	0	0	1	3	1	2	2	0	1	1	10362	2647	9	264.708
SP030	4550024	1838067	57	28	14	22	64	16	12	10	35	21	27	3.83333	3.71429	4.16667	3.83333	3.83333	55	52	51	52	51	45	50	43	2	4	0	0	0	0	0	0	1.01626	1	0	2	1	1	2	0	0	0	0	10687	2077	5	251.667
SP031	7901678	2938910	54	25	14	25	64	15	11	8	34	35	21	2	3.28571	5.4	4.6	3.33333	51	50	51	50	55	52	53	55	1	2	1	0	0	0	1	0	1.62602	0	0	1	3	1	1	2	2	0	0	11986	2364	7	322.708
SP032	8680225	3358053	41	33	24	24	81	18	14	13	30	38	30	2.16667	4.71429	3	5.33333	2.16667	50	50	50	50	37	36	50	35	2	8	6	3	3	0	1	0	1.01626	0	2	1	1	1	1	1	1	2	0	15106	2617	5	292.708
SP033	5360338	1963432	64	NA	NA	NA	NA	19	12	12	34	35	23	4.5	4.28571	3.4	4.66667	3.5	51	51	51	50	49	46	50	44	1	4	5	4	1	0	0	1	1.06189	1	0	1	1	0	0	0	1	2	0	14453	2054	NA	390.708
SP034	5903792	2197285	54	25	15	32	72	14	13	12	26	31	22	4.16667	4.14286	5	3.83333	4.33333	60	51	62	59	56	57	56	57	1	1	16	11	4	2	1	1	0.347429	0	0	1	3	1	1	0	0	0	1	11708	2236	13	348.708
SP035	5676266	2102682	54	18	17	26	61	16	14	13	32	31	23	4.4	NA	4.25	4	4.4	51	51	55	56	56	54	53	54	2	8	5	2	0	0	1	2	2.9383	0	0	1	1	0	0	0	1	0	1	31410	2206	6	327.708
SP036	14185481	5423677	60	NA	NA	NA	NA	16	11	12	21	22	32	NA	NA	NA	NA	NA	NA	NA	NA	NA	NA	NA	NA	NA	2	NA	1	1	0	0	0	0	NA	0	0	2	3	1	1	0	0	0	1	9432	1943	7	292.708
SP037	7144965	2593653	54	26	25	24	75	13	15	14	30	40	25	3.16667	3.28571	3	6	1.66667	50	50	50	50	41	42	50	46	1	1	2	2	2	0	0	0	0.694927	1	0	1	1	0	0	0	0	0	0	11923	1974	12	287.667
SP038	10864760	4089562	48	35	27	33	95	15	13	11	23	18	21	NA	NA	NA	NA	NA	57	67	51	63	60	58	56	55	2	NA	18	11	3	3	3	1	0.347464	0	0	2	3	1	1	0	0	0	0	9897	2373	5	224.667
SP039	6626920	2513552	47	15	15	14	44	11	14	9	29	33	23	1.6	2.33333	4.8	6.16667	1.5	50	50	50	50	43	34	50	32	2	8	7	3	4	0	2	0	0.758495	0	0	1	1	1	1	1	0	0	0	12362	2681	NA	312.708
SP040	14162241	5487340	60	34	19	31	84	14	13	8	22	16	18	3.83333	6.28571	3.6	5.83333	6.83333	50	60	62	51	60	52	51	46	2	4	3	2	1	0	1	0	1.01626	0	0	1	3	1	1	2	1	0	0	10789	2066	8	336.708
SP042	5437085	1990614	47	27	19	28	74	14	11	11	28	30	22	5.16667	4.8	4.66667	3.83333	4.16667	70	52	67	56	61	58	53	56	2	4	17	8	5	2	2	4	0.406504	0	0	1	3	1	2	2	0	0	1	12816	2472	6	250.667
SP043	15776004	6092799	56	31	13	34	78	13	12	13	28	23	25	4	4.57143	4.66667	3.66667	4.83333	55	56	55	59	59	62	62	63	1	1	15	8	3	2	3	1	0.813008	0	0	1	3	1	1	0	0	2	1	8947	2662	6	211.667
SP045	3499106	1278135	64	18	23	33	74	16	14	12	32	29	28	4.66667	4.71429	5.2	4.33333	5.66667	70	56	73	66	73	72	68	68	1	8	7	2	2	0	2	3	0.979432	1	0	2	2	1	2	2	1	0	1	10211	2077	7	371.708
[truncated: 2 more columns]
