# Supplementary material for: Gut Feelings Begin in Childhood: the Gut Metagenome Correlates with Early Environment, Caregiving, and Behavior
Source: mBio. 2020 Jan 21;11(1):e02780-19. doi: 10.1128/mBio.02780-19 (PMC6974564; doi:10.1128/mBio.02780-19)
Supplement: TABLE S2 [file mBio.02780-19-st002.xlsx]

## Sheet: Supp. Table 2A
Supplemental Table 2A. Results of PERMANOVA analysis on AIC-selected covariates within Socioeconomic Risk and Caregiver Behavior (including interactions) and their relationship with the taxonomic-based composition of the microbiome.
	Df	ChiSquare	F	Pr(>F)
Income to Needs	1	0.156	1.209	0.205
Parent-Child Dysfunction	1	0.235	1.819	0.014	*
Income to Needs:Parent-Child Dysfunction	1	0.235	1.82	0.016	*
Residual	22	2.841

## Sheet: Supp. Table 2B
Supplemental Table 2B. Results of PERMANOVA analysis on AIC-selected covariates within Socioeconomic Risk and Caregiver Behavior (including interactions) and their relationship with the functional group-based composition of the microbiome.
	Df	ChiSquare	F	Pr(>F)
LEC Poverty Related Events	1	0.003	1.039	0.358
LEC Turmoil	1	0.004	1.299	0.192
Parent-Child Dysfunction	1	0.005	1.614	0.088
LEC Poverty Related Events :Parent-Child Dysfunction	1	0.005	1.755	0.07
LEC Turmoil:Parent-Child Dysfunction	1	0.009	2.821	0.005	*
Residual	25	0.077

## Sheet: Supp. Table 2C
Supplemental Table 2C. Results of PERMANOVA analysis on AIC-selected covariates within Child Behavioral Dysregulation Symptoms and Caregiver Behavior (including interactions) and their relationship with the taxonomic-based composition of the microbiome.
	Df	ChiSquare	F	Pr(>F)
CBCL Depressive Problems	1	0.201	1.468	0.077
Parent-Child Dysfunction	1	0.211	1.545	0.052
Residual	22	3.008

## Sheet: Supp. Table 2D
Supplemental Table 2D. Results of PERMANOVA analysis on AIC-selected covariates within Child Behavioral Dysregulation Symptoms and Caregiver Behavior (including interactions) and their relationship with the functional group-based composition of the microbiome.
	Df	ChiSquare	F	Pr(>F)
CBQ Impulsivity	1	0.006	2.022	0.03	*
CBQ Inhibitory Control	1	0.004	1.558	0.1
CBCL Depressive Problems	1	0.006	2.05	0.034	*
Parent-Child Dysfunction	1	0.004	1.39	0.146
CBQ Impulsivity:Parent-Child Dysfunction	1	0.003	1.078	0.334
CBQ Inhibitory Control:Parent-Child Dysfunction	1	0.011	3.912	0	*
CBCL Depressive Problems:Parent-Child Dysfunction	1	0.007	2.374	0.015	*
Residual	23	0.064
