# Supplementary material for: Gut Feelings Begin in Childhood: the Gut Metagenome Correlates with Early Environment, Caregiving, and Behavior
Source: mBio. 2020 Jan 21;11(1):e02780-19. doi: 10.1128/mBio.02780-19 (PMC6974564; doi:10.1128/mBio.02780-19)
Supplement: TABLE S3 [file mBio.02780-19-st003.xlsx]

## Sheet: Supp. Table 3A
Variable	Relationship	Slope	Kingdom	Phylum	Class	Order	Family	Genus	Species
CBCL Aggressive Behavior	+	0.101889	Bacteria	Actinobacteria	Actinobacteria	Bifidobacteriales	Bifidobacteriaceae	Bifidobacterium	Bifidobacterium_adolescentis
CBCL Aggressive Behavior	-	-0.508126	Bacteria	Bacteroidetes	Bacteroidia	Bacteroidales	Bacteroidaceae	Bacteroides	Bacteroides_fragilis
CBCL Aggressive Behavior	-	-0.110261	Bacteria	Bacteroidetes	Bacteroidia	Bacteroidales	Bacteroidaceae	Bacteroides	Bacteroides_uniformis
CBCL Aggressive Behavior	-	-0.217088	Bacteria	Firmicutes	Bacilli	Lactobacillales	Streptococcaceae	Streptococcus	Streptococcus_salivarius
CBCL Aggressive Behavior	+	0.198248	Bacteria	Firmicutes	Clostridia	Clostridiales	Eubacteriaceae	Eubacterium	Eubacterium_siraeum
CBCL Aggressive Behavior	-	-0.170999	Bacteria	Firmicutes	Negativicutes	Selenomonadales	Veillonellaceae	Veillonella	Veillonella_unclassified
CBCL Anxious Depressed	+	0.114102	Bacteria	Actinobacteria	Actinobacteria	Bifidobacteriales	Bifidobacteriaceae	Bifidobacterium	Bifidobacterium_adolescentis
CBCL Anxious Depressed	+	0.16335	Bacteria	Firmicutes	Clostridia	Clostridiales	Eubacteriaceae	Eubacterium	Eubacterium_siraeum
CBCL Anxious Depressed	+	0.121312	Bacteria	Firmicutes	Clostridia	Clostridiales	Lachnospiraceae	Coprococcus	Coprococcus_comes
CBCL Anxious Depressed	-	-0.177734	Bacteria	Firmicutes	Negativicutes	Selenomonadales	Veillonellaceae	Veillonella	Veillonella_unclassified
CBCL Anxious Depressed	-	0.130231	Bacteria	Verrucomicrobia	Verrucomicrobiae	Verrucomicrobiales	Verrucomicrobiaceae	Akkermansia	Akkermansia_muciniphila
CBCL Anxiety Problems	-	-0.124744	Bacteria	Bacteroidetes	Bacteroidia	Bacteroidales	Bacteroidaceae	Bacteroides	Bacteroides_thetaiotaomicron
CBCL Anxiety Problems	+	0.082847	Bacteria	Proteobacteria	Deltaproteobacteria	Desulfovibrionales	Desulfovibrionaceae	Bilophila	Bilophila_unclassified
CBCL Depressive Problems	+	0.0996619	Bacteria	Actinobacteria	Actinobacteria	Coriobacteriales	Coriobacteriaceae	Collinsella	Collinsella_aerofaciens
CBCL Depressive Problems	-	-0.167835	Bacteria	Firmicutes	Clostridia	Clostridiales	Lachnospiraceae	Roseburia	Roseburia_inulinivorans
CBCL Depressive Problems	+	0.200001	Bacteria	Verrucomicrobia	Verrucomicrobiae	Verrucomicrobiales	Verrucomicrobiaceae	Akkermansia	Akkermansia_muciniphila
CBCL Emotionally Reactive	-	-0.210789	Bacteria	Bacteroidetes	Bacteroidia	Bacteroidales	Bacteroidaceae	Bacteroides	Bacteroides_fragilis
CBCL Emotionally Reactive	-	-0.146561	Bacteria	Firmicutes	Bacilli	Lactobacillales	Streptococcaceae	Streptococcus	Streptococcus_salivarius
CBCL Emotionally Reactive	+	0.113671	Bacteria	Firmicutes	Clostridia	Clostridiales	Eubacteriaceae	Eubacterium	Eubacterium_siraeum
CBCL Emotionally Reactive	-	-0.129099	Bacteria	Firmicutes	Negativicutes	Selenomonadales	Veillonellaceae	Veillonella	Veillonella_unclassified
CBCL Externalizing Behavior	+	0.0650035	Bacteria	Actinobacteria	Actinobacteria	Bifidobacteriales	Bifidobacteriaceae	Bifidobacterium	Bifidobacterium_adolescentis
CBCL Externalizing Behavior	-	-0.148968	Bacteria	Bacteroidetes	Bacteroidia	Bacteroidales	Bacteroidaceae	Bacteroides	Bacteroides_fragilis
CBCL Externalizing Behavior	-	-0.0870309	Bacteria	Bacteroidetes	Bacteroidia	Bacteroidales	Bacteroidaceae	Bacteroides	Bacteroides_thetaiotaomicron
CBCL Externalizing Behavior	-	-0.0744353	Bacteria	Firmicutes	Bacilli	Lactobacillales	Streptococcaceae	Streptococcus	Streptococcus_salivarius
CBCL Externalizing Behavior	+	0.102748	Bacteria	Firmicutes	Clostridia	Clostridiales	Eubacteriaceae	Eubacterium	Eubacterium_siraeum
CBCL Externalizing Behavior	-	-0.0662252	Bacteria	Firmicutes	Negativicutes	Selenomonadales	Veillonellaceae	Veillonella	Veillonella_unclassified
CBCL Externalizing Behavior	+	0.0544632	Bacteria	Proteobacteria	Deltaproteobacteria	Desulfovibrionales	Desulfovibrionaceae	Bilophila	Bilophila_unclassified
CBCL Externalizing Behavior	-	-0.0868491	Bacteria	Proteobacteria	Gammaproteobacteria	Pasteurellales	Pasteurellaceae	Haemophilus	Haemophilus_parainfluenzae
CBCL Internalizing Behavior	-	-0.0750698	Bacteria	Bacteroidetes	Bacteroidia	Bacteroidales	Bacteroidaceae	Bacteroides	Bacteroides_thetaiotaomicron
CBCL Total	-	-0.113028	Bacteria	Bacteroidetes	Bacteroidia	Bacteroidales	Bacteroidaceae	Bacteroides	Bacteroides_fragilis
CBCL Total	-	-0.0790672	Bacteria	Bacteroidetes	Bacteroidia	Bacteroidales	Bacteroidaceae	Bacteroides	Bacteroides_thetaiotaomicron
CBCL Total	-	-0.0686413	Bacteria	Firmicutes	Bacilli	Lactobacillales	Streptococcaceae	Streptococcus	Streptococcus_salivarius
CBCL Total	+	0.088209	Bacteria	Firmicutes	Clostridia	Clostridiales	Eubacteriaceae	Eubacterium	Eubacterium_siraeum
CBCL Total	-	-0.0602446	Bacteria	Firmicutes	Negativicutes	Selenomonadales	Veillonellaceae	Veillonella	Veillonella_unclassified
CBQ Anger Frustration	+	0.486745	Bacteria	Firmicutes	Clostridia	Clostridiales	Lachnospiraceae	Roseburia	Roseburia_hominis
CBQ Fear	+	0.597311	Bacteria	Bacteroidetes	Bacteroidia	Bacteroidales	Porphyromonadaceae	Parabacteroides	Parabacteroides_distasonis
CBQ Fear	+	0.610367	Bacteria	Firmicutes	Clostridia	Clostridiales	Lachnospiraceae	Roseburia	Roseburia_intestinalis
CBQ Fear	+	0.61452	Bacteria	Proteobacteria	Deltaproteobacteria	Desulfovibrionales	Desulfovibrionaceae	Bilophila	Bilophila_unclassified
CBQ Inhibitory Control	-	-0.672916	Bacteria	Actinobacteria	Actinobacteria	Bifidobacteriales	Bifidobacteriaceae	Bifidobacterium	Bifidobacterium_adolescentis
CBQ Inhibitory Control	+	1.43078	Bacteria	Bacteroidetes	Bacteroidia	Bacteroidales	Bacteroidaceae	Bacteroides	Bacteroides_fragilis
CBQ Inhibitory Control	-	-0.595228	Bacteria	Firmicutes	Clostridia	Clostridiales	Eubacteriaceae	Eubacterium	Eubacterium_rectale
CBQ Inhibitory Control	-	-0.835333	Bacteria	Firmicutes	Clostridia	Clostridiales	Eubacteriaceae	Eubacterium	Eubacterium_siraeum
CBQ Impulsivity	-	-1.97067	Bacteria	Bacteroidetes	Bacteroidia	Bacteroidales	Bacteroidaceae	Bacteroides	Bacteroides_fragilis
CBQ Impulsivity	+	0.840779	Bacteria	Bacteroidetes	Bacteroidia	Bacteroidales	Bacteroidaceae	Bacteroides	Bacteroides_xylanisolvens
CBQ Impulsivity	+	1.2833	Bacteria	Firmicutes	Clostridia	Clostridiales	Eubacteriaceae	Eubacterium	Eubacterium_siraeum
CBQ Sadness	-	-1.70492	Bacteria	Bacteroidetes	Bacteroidia	Bacteroidales	Bacteroidaceae	Bacteroides	Bacteroides_fragilis
Income to Needs	+	0.861217	Bacteria	Proteobacteria	Gammaproteobacteria	Pasteurellales	Pasteurellaceae	Haemophilus	Haemophilus_parainfluenzae
LEC Family Illness/Injury	+	0.902256	Bacteria	Bacteroidetes	Bacteroidia	Bacteroidales	Rikenellaceae	Alistipes	Alistipes_onderdonkii
LEC Unsafe/Violent Neighborhood	-	-1.06558	Bacteria	Bacteroidetes	Bacteroidia	Bacteroidales	Bacteroidaceae	Bacteroides	Bacteroides_thetaiotaomicron
LEC Unsafe/Violent Neighborhood	-	-1.402	Bacteria	Firmicutes	Clostridia	Clostridiales	Ruminococcaceae	Ruminococcus	Ruminococcus_lactaris
LEC Poverty Related Events	-	-0.39237	Bacteria	Firmicutes	Negativicutes	Selenomonadales	Veillonellaceae	Veillonella	Veillonella_unclassified
LEC Family Separation/Social Services	+	0.590901	Bacteria	Actinobacteria	Actinobacteria	Bifidobacteriales	Bifidobacteriaceae	Bifidobacterium	Bifidobacterium_adolescentis
LEC Family Separation/Social Services	-	-1.04309	Bacteria	Bacteroidetes	Bacteroidia	Bacteroidales	Bacteroidaceae	Bacteroides	Bacteroides_thetaiotaomicron
LEC Family Separation/Social Services	+	0.746397	Bacteria	Bacteroidetes	Bacteroidia	Bacteroidales	Porphyromonadaceae	Parabacteroides	Parabacteroides_distasonis
LEC Total	+	0.126121	Bacteria	Actinobacteria	Actinobacteria	Bifidobacteriales	Bifidobacteriaceae	Bifidobacterium	Bifidobacterium_adolescentis
LEC Total	-	-0.211414	Bacteria	Bacteroidetes	Bacteroidia	Bacteroidales	Bacteroidaceae	Bacteroides	Bacteroides_fragilis
LEC Total	+	0.132668	Bacteria	Bacteroidetes	Bacteroidia	Bacteroidales	Porphyromonadaceae	Parabacteroides	Parabacteroides_distasonis
LEC Total	-	-0.134162	Bacteria	Firmicutes	Bacilli	Lactobacillales	Streptococcaceae	Streptococcus	Streptococcus_salivarius
LEC Total	-	-0.13457	Bacteria	Firmicutes	Negativicutes	Selenomonadales	Veillonellaceae	Veillonella	Veillonella_unclassified
LEC Turmoil	+	0.206491	Bacteria	Actinobacteria	Actinobacteria	Bifidobacteriales	Bifidobacteriaceae	Bifidobacterium	Bifidobacterium_adolescentis
LEC Turmoil	-	-0.298613	Bacteria	Bacteroidetes	Bacteroidia	Bacteroidales	Bacteroidaceae	Bacteroides	Bacteroides_fragilis
LEC Turmoil	+	0.185963	Bacteria	Bacteroidetes	Bacteroidia	Bacteroidales	Porphyromonadaceae	Parabacteroides	Parabacteroides_distasonis
LEC Turmoil	+	0.259657	Bacteria	Verrucomicrobia	Verrucomicrobiae	Verrucomicrobiales	Verrucomicrobiaceae	Akkermansia	Akkermansia_muciniphila

## Sheet: Supp. Table 3B
Variable	Unit	Relationship	Label	Slope
CBCL Aggressive Behavior	K00249	+	MODS: Malonate semialdehyde pathway, propanoyl-CoA => acetyl-CoA; beta-Oxidation; Leucine degradation, leucine => acetoacetate + acetyl-CoA	0.0777643
CBCL Aggressive Behavior	K00362	+	MODS: Dissimilatory nitrate reduction, nitrate => ammonia	0.0460935
CBCL Aggressive Behavior	K02074	+	MODS: Putative zinc/manganese transport system	0.043338
CBCL Aggressive Behavior	K04771	+	MODS: Cationic antimicrobial peptide (CAMP) resistance, envelope protein folding and degrading factors DegP and DsbA	0.0407974
CBCL Aggressive Behavior	K05607	+	MODS: Leucine degradation, leucine => acetoacetate + acetyl-CoA	0.162724
CBCL Aggressive Behavior	K10107	+	MODS: Capsular polysaccharide transport system	0.0766298
CBCL Aggressive Behavior	K11903	+	MODS: Type VI secretion system	0.15154
CBCL Aggressive Behavior	K15553	+	MODS: Sulfonate transport system	0.0434746
CBCL Aggressive Behavior	K15554	+	MODS: Sulfonate transport system	0.0405043
CBCL Anxious Depressed	K00665	+	MODS: Fatty acid biosynthesis, initiation; Fatty acid biosynthesis, elongation	0.177266
CBCL Anxious Depressed	K02074	+	MODS: Putative zinc/manganese transport system	0.0483092
CBCL Anxious Depressed	K02786	+	MODS: PTS system, lactose-specific II component	0.0809782
CBCL Anxious Depressed	K05607	+	MODS: Leucine degradation, leucine => acetoacetate + acetyl-CoA	0.147299
CBCL Anxious Depressed	K10107	+	MODS: Capsular polysaccharide transport system	0.093185
CBCL Anxious Depressed	K10984	+	MODS: PTS system, galactosamine-specific II component	0.0851068
CBCL Anxious Depressed	K10985	+	MODS: PTS system, galactosamine-specific II component	0.0909653
CBCL Anxious Depressed	K11903	+	MODS: Type VI secretion system	0.165638
CBCL Anxious Depressed	K11906	+	MODS: Type VI secretion system	0.141793
CBCL Anxiety Problems	K01593	+	MODS: Melatonin biosynthesis, tryptophan => serotonin => melatonin; Catecholamine biosynthesis, tyrosine => dopamine => noradrenaline => adrenaline	0.0966254
CBCL Anxiety Problems	K05607	+	MODS: Leucine degradation, leucine => acetoacetate + acetyl-CoA	0.134369
CBCL Anxiety Problems	K07687	+	MODS: RcsC-RcsD-RcsB (capsule synthesis) two-component regulatory system	0.0360961
CBCL Anxiety Problems	K10107	+	MODS: Capsular polysaccharide transport system	0.0688513
CBCL Anxiety Problems	K11903	+	MODS: Type VI secretion system	0.134085
CBCL Anxiety Problems	K11906	+	MODS: Type VI secretion system	0.116041
CBCL Depressive Problems	K00161	+	MODS: Pyruvate oxidation, pyruvate => acetyl-CoA	0.106583
CBCL Depressive Problems	K00164	+	MODS: Lysine degradation, lysine => saccharopine => acetoacetyl-CoA; Citrate cycle, second carbon oxidation, 2-oxoglutarate => oxaloacetate; Citrate cycle (TCA cycle, Krebs cycle)	0.102314
CBCL Depressive Problems	K00381	+	MODS: Assimilatory sulfate reduction, sulfate => H2S	0.111594
CBCL Depressive Problems	K00665	-	MODS: Fatty acid biosynthesis, initiation; Fatty acid biosynthesis, elongation	0.184378
CBCL Depressive Problems	K01464	+	MODS: Pyrimidine degradation, uracil => beta-alanine, thymine => 3-aminoisobutanoate	0.052467
CBCL Depressive Problems	K01595	+	MODS: Formaldehyde assimilation, serine pathway; Dicarboxylate-hydroxybutyrate cycle; Reductive citrate cycle (Arnon-Buchanan cycle); C4-dicarboxylic acid cycle, NAD - malic enzyme type; C4-dicarboxylic acid cycle, phosphoenolpyruvate carboxykinase type; CAM (Crassulacean acid metabolism), dark; C4-dicarboxylic acid cycle, NADP - malic enzyme type	0.0867188
CBCL Depressive Problems	K02074	+	MODS: Putative zinc/manganese transport system	0.0556697
CBCL Depressive Problems	K02077	+	MODS: Putative zinc/manganese transport system	0.0952951
CBCL Depressive Problems	K02454	+	MODS: Type II general secretion pathway	0.0958887
CBCL Depressive Problems	K02788	+	MODS: PTS system, lactose-specific II component	0.114867
CBCL Depressive Problems	K03079	+	MODS: Ascorbate degradation, ascorbate => D-xylulose-5P	0.0773244
CBCL Depressive Problems	K03274	+	MODS: ADP-L-glycero-D-manno-heptose biosynthesis	0.0716731
CBCL Depressive Problems	K04345	+	MODS: cAMP signaling	0.125698
CBCL Depressive Problems	K05607	+	MODS: Leucine degradation, leucine => acetoacetate + acetyl-CoA	0.176607
CBCL Depressive Problems	K05773	+	MODS: Tungstate transport system	0.102501
CBCL Depressive Problems	K05858	+	MODS: Inositol phosphate metabolism, PI=> PIP2 => Ins(1,4,5)P3 => Ins(1,3,4,5)P4	0.109005
CBCL Depressive Problems	K06998	+	MODS: Pyocyanine biosynthesis, chorismate => pyocyanine	0.0966085
CBCL Depressive Problems	K08479	-	MODS: SasA-RpaAB (circadian timing mediating) two-component regulatory system	-0.0233507
CBCL Depressive Problems	K10005	+	MODS: Glutamate transport system	0.0628239
CBCL Depressive Problems	K10006	+	MODS: Glutamate transport system	0.0946762
CBCL Depressive Problems	K10007	+	MODS: Glutamate transport system	0.0989281
CBCL Depressive Problems	K10008	+	MODS: Glutamate transport system	0.0584923
CBCL Depressive Problems	K11742	+	MODS: Multidrug resistance, efflux pump MdtIJ	0.108148
CBCL Depressive Problems	K11903	+	MODS: Type VI secretion system	0.1961
CBCL Depressive Problems	K11910	+	MODS: Type VI secretion system	0.140028
CBCL Depressive Problems	K15553	+	MODS: Sulfonate transport system	0.0593223
CBCL Emotionally Reactive	K02786	+	MODS: PTS system, lactose-specific II component	0.0722613
CBCL Emotionally Reactive	K05607	+	MODS: Leucine degradation, leucine => acetoacetate + acetyl-CoA	0.146496
CBCL Emotionally Reactive	K12743	+	MODS: Penicillin biosynthesis, aminoadipate + cycteine + valine => penicillin; Cephamycin C biosynthesis, aminoadipate + cycteine + valine => cephamycin C	0.0652784
CBCL Externalizing Behavior	K00249	+	MODS: Malonate semialdehyde pathway, propanoyl-CoA => acetyl-CoA; beta-Oxidation; Leucine degradation, leucine => acetoacetate + acetyl-CoA	0.0389934
CBCL Externalizing Behavior	K02074	+	MODS: Putative zinc/manganese transport system	0.0288891
CBCL Externalizing Behavior	K02454	+	MODS: Type II general secretion pathway	0.0426312
CBCL Externalizing Behavior	K04561	-	MODS: Denitrification, nitrate => nitrogen	-0.0710701
CBCL Externalizing Behavior	K05607	+	MODS: Leucine degradation, leucine => acetoacetate + acetyl-CoA	0.115033
CBCL Externalizing Behavior	K11903	+	MODS: Type VI secretion system	0.0930723
CBCL Externalizing Behavior	K15227	-	MODS: Tyrosine biosynthesis, prephanate => pretyrosine => tyrosine	-0.0775661
CBCL Internalizing Behavior	K02786	+	MODS: PTS system, lactose-specific II component	0.0579893
CBCL Internalizing Behavior	K05607	+	MODS: Leucine degradation, leucine => acetoacetate + acetyl-CoA	0.112914
CBCL Total	K02074	+	MODS: Putative zinc/manganese transport system	0.0286075
CBCL Total	K02454	+	MODS: Type II general secretion pathway	0.0428979
CBCL Total	K04771	+	MODS: Cationic antimicrobial peptide (CAMP) resistance, envelope protein folding and degrading factors DegP and DsbA	0.0218941
CBCL Total	K05607	+	MODS: Leucine degradation, leucine => acetoacetate + acetyl-CoA	0.113321
CBQ Anger Frustration	K00274	+	MODS: GABA biosynthesis, eukaryotes, putrescine => GABA	0.229997
CBQ Anger Frustration	K00619	+	MODS: Ornithine biosynthesis, glutamate => ornithine	0.221848
CBQ Anger Frustration	K00963	+	MODS: Nucleotide sugar biosynthesis, prokaryotes; Ascorbate biosynthesis, animals, glucose-1P => ascorbate; Nucleotide sugar biosynthesis, glucose => UDP-glucose; Nucleotide sugar biosynthesis, eukaryotes	0.156721
CBQ Anger Frustration	K01494	+	MODS: Pyrimidine deoxyribonuleotide biosynthesis, CDP/CTP => dCDP/dCTP,dTDP/dTTP	0.291174
CBQ Anger Frustration	K01495	-	MODS: L-threo-Tetrahydrobiopterin biosynthesis, GTP => L-threo-BH4; Tetrahydrofolate biosynthesis, mediated by PTPS, GTP => THF; Tetrahydrofolate biosynthesis, GTP => THF; Tetrahydrobiopterin biosynthesis, GTP => BH4	-0.0883728
CBQ Anger Frustration	K02132	+	MODS: F-type ATPase, eukaryotes	0.283649
CBQ Anger Frustration	K02238	+	MODS: Competence-related DNA transformation transporter	0.0655352
CBQ Anger Frustration	K02810	+	MODS: PTS system, sucrose-specific II component	0.221945
CBQ Anger Frustration	K03220	+	MODS: Type III secretion system	0.492171
CBQ Anger Frustration	K03738	+	MODS: Non-phosphorylative Entner-Doudoroff pathway, gluconate/galactonate => glycerate	0.203147
CBQ Anger Frustration	K04092	+	MODS: Phenylalanine biosynthesis, chorismate => phenylalanine; Tyrosine biosynthesis, chorismate => tyrosine	0.353664
CBQ Anger Frustration	K05607	+	MODS: Leucine degradation, leucine => acetoacetate + acetyl-CoA	0.886479
CBQ Anger Frustration	K05813	+	MODS: Putative sn-glycerol-phosphate transport system	0.226859
CBQ Anger Frustration	K05814	+	MODS: Putative sn-glycerol-phosphate transport system	0.205898
CBQ Anger Frustration	K05815	+	MODS: Putative sn-glycerol-phosphate transport system	0.218187
CBQ Anger Frustration	K08300	+	MODS: RNA degradosome	0.149486
CBQ Anger Frustration	K08965	+	MODS: Methionine salvage pathway	0.54603
CBQ Anger Frustration	K10005	+	MODS: Glutamate transport system	0.2922
CBQ Anger Frustration	K13409	+	MODS: RaxAB-RaxC type I secretion system	0.286926
CBQ Anger Frustration	K14083	+	MODS: Methanogenesis, methylamine/dimethylamine/trimethylamine => methane	0.572867
CBQ Anger Frustration	K15053	-	MODS: ESCRT-III complex	-0.489818
CBQ Anger Frustration	K15680	+	MODS: C21-Steroid hormone biosynthesis, progesterone => cortisol/cortisone	0.607257
CBQ Fear	K00228	+	MODS: Heme biosynthesis, glutamate => heme	0.972821
CBQ Fear	K00245	+	MODS: Citrate cycle (TCA cycle, Krebs cycle); Fumarate reductase, prokaryotes; Citrate cycle, second carbon oxidation, 2-oxoglutarate => oxaloacetate; Reductive citrate cycle (Arnon-Buchanan cycle)	0.279267
CBQ Fear	K01593	+	MODS: Melatonin biosynthesis, tryptophan => serotonin => melatonin; Catecholamine biosynthesis, tyrosine => dopamine => noradrenaline => adrenaline	0.727862
CBQ Fear	K01879	+	MODS: Aminoacyl-tRNA biosynthesis, prokaryotes	0.226198
CBQ Fear	K02535	+	MODS: Lipopolysaccharide biosynthesis, KDO2-lipid A	0.242716
CBQ Fear	K02567	+	MODS: Denitrification, nitrate => nitrogen; Dissimilatory nitrate reduction, nitrate => ammonia	0.335185
CBQ Fear	K11606	+	MODS: Manganese/iron transport system	0.787693
CBQ Fear	K15553	+	MODS: Sulfonate transport system	0.242375
CBQ Inhibitory Control	K00615	-	MODS: Pentose phosphate pathway (Pentose phosphate cycle); Reductive pentose phosphate cycle (Calvin cycle); Reductive pentose phosphate cycle (Calvin cycle); Reductive pentose phosphate cycle, glyceraldehyde-3P => ribulose-5P; Reductive pentose phosphate cycle, glyceraldehyde-3P => ribulose-5P; Pentose phosphate pathway, non-oxidative phase, fructose 6P => ribose 5P	-0.0797015
CBQ Inhibitory Control	K01714	-	MODS: Lysine biosynthesis, DAP aminotransferase pathway, aspartate => lysine; Lysine biosynthesis, DAP dehydrogenase pathway, aspartate => lysine; Lysine biosynthesis, succinyl-DAP pathway, aspartate => lysine; Lysine biosynthesis, acetyl-DAP pathway, aspartate => lysine	-0.0644854
CBQ Inhibitory Control	K02195	+	MODS: Heme transport system	0.183597
CBQ Inhibitory Control	K02322	-	MODS: DNA polymerase II complex, archaea	-0.469887
CBQ Inhibitory Control	K03504	-	MODS: DNA polymerase delta complex	-0.425685
CBQ Inhibitory Control	K04952	-	MODS: cGMP signaling	-0.228995
CBQ Inhibitory Control	K06642	-	MODS: DNA-PK complex	-0.735165
CBQ Inhibitory Control	K07590	-	MODS: Ribosome, bacteria	-0.321006
CBQ Inhibitory Control	K07636	+	MODS: PhoR-PhoB (phosphate starvation response) two-component regulatory system	0.0581493
CBQ Inhibitory Control	K08479	+	MODS: SasA-RpaAB (circadian timing mediating) two-component regulatory system	0.105918
CBQ Inhibitory Control	K15739	-	MODS: Vancomycin resistance, D-Ala-D-Lac type	-0.319927
CBQ Impulsivity	K00625	-	MODS: Phosphate acetyltransferase-acetate kinase pathway, acetyl-CoA => acetate; Methanogenesis, acetate => methane	-0.0966187
CBQ Impulsivity	K01556	+	MODS: Tryptophan metabolism, tryptophan => kynurenine => 2-aminomuconate	0.762707
CBQ Impulsivity	K01589	+	MODS: Inosine monophosphate biosynthesis, PRPP + glutamine => IMP	0.297713
CBQ Impulsivity	K01611	+	MODS: Methionine salvage pathway; Polyamine biosynthesis, arginine => agmatine => putrescine => spermidine	0.501052
CBQ Impulsivity	K01889	+	MODS: Aminoacyl-tRNA biosynthesis, eukaryotes; Aminoacyl-tRNA biosynthesis, prokaryotes	0.0837804
CBQ Impulsivity	K02040	-	MODS: Phosphate transport system	-0.0649818
CBQ Impulsivity	K02113	-	MODS: F-type ATPase, prokaryotes and chloroplasts	-0.0910415
CBQ Impulsivity	K02117	+	MODS: V/A-type ATPase, prokaryotes	0.182839
CBQ Impulsivity	K02118	+	MODS: V/A-type ATPase, prokaryotes	0.191659
CBQ Impulsivity	K02120	+	MODS: V/A-type ATPase, prokaryotes	0.211041
CBQ Impulsivity	K02124	+	MODS: V/A-type ATPase, prokaryotes	0.191874
CBQ Impulsivity	K02936	+	MODS: Ribosome, archaea; Ribosome, eukaryotes	0.334911
CBQ Impulsivity	K06642	+	MODS: DNA-PK complex	0.806999
CBQ Impulsivity	K07660	-	MODS: Cationic antimicrobial peptide (CAMP) resistance, protease PgtE; Cationic antimicrobial peptide (CAMP) resistance, palmitoyl transferase PagP; Macrolide resistance, MacAB-TolC transporter; PhoQ-PhoP (magnesium transport) two-component regulatory system; Cationic antimicrobial peptide (CAMP) resistance, arnBCADTEF operon; Cationic antimicrobial peptide (CAMP) resistance, ethanolaminephosphot…	-0.108597
CBQ Impulsivity	K11752	-	MODS: Riboflavin biosynthesis, GTP => riboflavin/FMN/FAD	-0.0997439
CBQ Impulsivity	K11781	+	MODS: F420 biosynthesis	0.485299
CBQ Impulsivity	K12185	+	MODS: ESCRT-I complex	0.62296
CBQ Impulsivity	K15598	+	MODS: Putative hydroxymethylpyrimidine transport system	0.332112
CBQ Impulsivity	K15599	+	MODS: Putative hydroxymethylpyrimidine transport system	0.327345
CBQ Impulsivity	K16792	+	MODS: Lysine biosynthesis, 2-oxoglutarate => 2-oxoadipate; 2-Oxocarboxylic acid chain extension, 2-oxoglutarate => 2-oxoadipate => 2-oxopimelate => 2-oxosuberate	0.359013
CBQ Sadness	K08300	+	MODS: RNA degradosome	0.193831
CBQ Sadness	K12882	-	MODS: Cap binding complex	-1.0771
Income to Needs	K00177	-	MODS: Incomplete reductive citrate cycle, acetyl-CoA => oxoglutarate; Citrate cycle (TCA cycle, Krebs cycle); Reductive citrate cycle (Arnon-Buchanan cycle); Citrate cycle, second carbon oxidation, 2-oxoglutarate => oxaloacetate	-0.158899
Income to Needs	K00368	+	MODS: Denitrification, nitrate => nitrogen	0.597095
Income to Needs	K03506	+	MODS: DNA polymerase epsilon complex	0.560061
Income to Needs	K04561	+	MODS: Denitrification, nitrate => nitrogen	0.761194
Income to Needs	K11631	+	MODS: Bacitracin transport system; Bacitracin resistance, VraDE transporter; Bacitracin resistance, BceAB transporter	0.387353
LEC Family Illness/Injury	K01556	+	MODS: Tryptophan metabolism, tryptophan => kynurenine => 2-aminomuconate	0.650824
LEC Family Illness/Injury	K02599	+	MODS: Notch signaling	0.393678
LEC Family Illness/Injury	K03227	+	MODS: Type III secretion system; Xanthomonas spp. pathogenicity signature, T3SS and effectors; EHEC/EPEC pathogenicity signature, T3SS and effectors	0.691769
LEC Family Illness/Injury	K08678	+	MODS: Nucleotide sugar biosynthesis, eukaryotes	0.420969
LEC Family Illness/Injury	K11615	+	MODS: MalK-MalR (malate transport) two-component regulatory system	0.32095
LEC Family Illness/Injury	K16202	+	MODS: Dipeptide transport system, Firmicutes	0.35478
LEC Unsafe/Violent Neighborhood	K00888	+	MODS: Inositol phosphate metabolism, PI=> PIP2 => Ins(1,4,5)P3 => Ins(1,3,4,5)P4	0.535197
LEC Unsafe/Violent Neighborhood	K02942	+	MODS: Ribosome, eukaryotes	0.438907
LEC Unsafe/Violent Neighborhood	K09838	+	MODS: Abscisic acid biosynthesis, beta-carotene => abscisic acid	0.420652
LEC Unsafe/Violent Neighborhood	K12198	+	MODS: ESCRT-III complex	0.504838
LEC Poverty Related Events	K04718	+	MODS: Sphingosine degradation	0.372865
LEC Family Separation/Social Services	K00613	+	MODS: Creatine pathway	0.535798
LEC Family Separation/Social Services	K01556	+	MODS: Tryptophan metabolism, tryptophan => kynurenine => 2-aminomuconate	0.683015
LEC Family Separation/Social Services	K02454	+	MODS: Type II general secretion pathway	0.535379
LEC Family Separation/Social Services	K02455	+	MODS: Type II general secretion pathway	0.498179
LEC Family Separation/Social Services	K07151	+	MODS: N-glycosylation by oligosaccharyltransferase	0.310948
LEC Family Separation/Social Services	K07680	+	MODS: ComP-ComA (competence) two-component regulatory system	0.303276
LEC Family Separation/Social Services	K08323	+	MODS: D-Glucuronate degradation, D-glucuronate => pyruvate + D-glyceraldehyde 3P	0.458855
LEC Family Separation/Social Services	K10865	+	MODS: MRX complex; MRN complex; BRCA1-associated genome surveillance complex (BASC)	0.345
LEC Total	K00654	+	MODS: Sphingosine biosynthesis; Ceramide biosynthesis	0.0862226
LEC Total	K01556	+	MODS: Tryptophan metabolism, tryptophan => kynurenine => 2-aminomuconate	0.109932
LEC Turmoil	K00228	+	MODS: Heme biosynthesis, glutamate => heme	0.28073
LEC Turmoil	K00665	+	MODS: Fatty acid biosynthesis, initiation; Fatty acid biosynthesis, elongation	0.344726
LEC Turmoil	K02454	+	MODS: Type II general secretion pathway	0.109807
LEC Turmoil	K05773	+	MODS: Tungstate transport system	0.134831
LEC Turmoil	K05858	+	MODS: Inositol phosphate metabolism, PI=> PIP2 => Ins(1,4,5)P3 => Ins(1,3,4,5)P4	0.179917
LEC Turmoil	K10036	+	MODS: Glutamine transport system	0.0583518
LEC Turmoil	K13799	+	MODS: Pantothenate biosynthesis, valine/L-aspartate => pantothenate; Pyrimidine ribonucleotide biosynthesis, UMP => UDP/UTP,CDP/CTP	0.16706
