# Supplementary material for: Gut Feelings Begin in Childhood: the Gut Metagenome Correlates with Early Environment, Caregiving, and Behavior
Source: mBio. 2020 Jan 21;11(1):e02780-19. doi: 10.1128/mBio.02780-19 (PMC6974564; doi:10.1128/mBio.02780-19)
Supplement: TABLE S4 [file mBio.02780-19-st004.xlsx]

## Sheet: suppTbl_procrustes_results
Supplemental Table 4. R-squared values and p-values from Procrustes analyses comparing the ordinations based on taxonomic or functional group composition, and between read1 and read2 sequencing data.
Read comp.	Type comp.	R2	p-value
1 vs. 2	KOs vs. KOs	0.9997	0.0001
	Taxa vs. Taxa	0.9973	0.0001
1 vs. 1	KOs vs. Taxa	0.8375	0.0001
2 vs. 2		0.8364	0.0001
