# Supplementary material for: Gut Feelings Begin in Childhood: the Gut Metagenome Correlates with Early Environment, Caregiving, and Behavior
Source: mBio. 2020 Jan 21;11(1):e02780-19. doi: 10.1128/mBio.02780-19 (PMC6974564; doi:10.1128/mBio.02780-19)
Supplement: TABLE S5 [file mBio.02780-19-st005.xlsx]

## Sheet: Supp Table 5a
Supplemental Table 5a. Demographics of Sample. Ethnicity: 55.26% (n=21) Caucasian; 18.42% (n=7) Mixed Race; 18.42% (n=7) Hispanic/Latinx; 7.89% (n=2) Native American/American Indian.
Demographics	Mean (SD)	Median	Range
Age	6.12 (.69)	6.03	5.02 - 7.35
Sex	Male: 17; Female: 23

## Sheet: Supp Table 5b
Supplemental Table 5b. Demographics of Sample: Socioeconomic Risk. LEC= Life Events Checklist.
Socioeconomic Risk	Mean (SD)	Median	Range
LEC Total Score	6.93 (5.87)	6	0-21
LEC Turmoil	4.18 (3.72)	3	0-11
LEC Poverty	1.68 (1.85)	1	0-6
LEC Separation	0.68 (1.02)	0	0-4
LEC Family Illness	1 (1.13)	1	0-3
LEC Neighborhood Violence	0.68 (.94)	0	0-4
Income to Needs Ratio	1.58 (.97)	1.23	0.35 (4.07)

## Sheet: Supp Table 5c
Supplemental Table 5c. Demographics of Sample: Parent-Reported Parent Behaviors.
Parent Behaviors	Mean (SD)	Median	Range
Parenting Sense of Competency Total	53.43 (7)	53.5	(36-66)
Parental Distress	25.7 (6.48)	27	(12-43)
Parent-Child Dysfunction	17.05 (4.05)	16	(12-27)
Difficult Child	26.92 (6.09)	26	(14-44)
Parent Stress Total	69.68 (12.16)	71	(44-107)

## Sheet: Supp Table 5d
Supplemental Table 5d. Demographics of Sample: Parent-Reported Child Behaviors. CBQ= Child Behavior Questionnaire. CBCL= Child Behavior Checklist.
Child Behaviors	Mean (SD)	Median	Range
CBQ Fear	3.73 (1.03)	3.83	1.6-6.17
CBQ Sadness	4.03 (.93)	4.142	2.14 - 6.29
CBQ Impulsivity	4.34 (1.05)	4.33	1.75-6.67
CBQ Inhibitory Control	4.56 (1.02)	4.5	2.33-6.67
CBQ Anger/Frust	3.82 (1.25)	3.83	1.5 -6.83
CBCL Anxious Problems	54.79 (6.64)	51	50-73
CBCL Depression	54.05 (5.23)	51	50-67
CBCL Emotional Reactivity	55.46 (6.54)	51	50-73
CBCL Anxious/Depressed	54.28 (5.75)	52	50-70
CBCL Internalizing Total	52.95 (9.45)	53	33-73
CBCL Total	50.15 (10.48)	50	31-72
CBCL Aggressive Behav	53.59 (5.60)	50	50-69
CBCL Externalizing Total	48.85 (10.25)	47	32-69
