# Supplementary material for: Gut Feelings Begin in Childhood: the Gut Metagenome Correlates with Early Environment, Caregiving, and Behavior
Source: mBio. 2020 Jan 21;11(1):e02780-19. doi: 10.1128/mBio.02780-19 (PMC6974564; doi:10.1128/mBio.02780-19)
Supplement: TABLE S6 [file mBio.02780-19-st006.xlsx]

## Sheet: Supp Table 6a
Supplemental Table 6a. Gut-Related History: Diet Diary. Number of days recorded for each food category for the week prior to stool sample.
Diet	Mean (SD)	Median
Number of Days Recorded	5.23 (1.82)	6
Grains	4.93 (1.93)	6
Veg	3.93 (2.22)	5
Fruit	4.18 (2.22)	5
Meat	4.38 (2.06)	5
Dairy	4.48 (2.05)	5
Yogurt	1.923(1.93)	1.5
Beans/Nut/Seeds	1.83 (2.183)	1
Sugars/Fats/Oils	3.6 (2.53)	5
Protein_other	0.73 (1.72)	0
Av Num Food Categories/Day	5.56(1.157)	5.5

## Sheet: Supp Table 6b
Supplemental Table 6b. Gut-Related History.
	Yes	No
Probiotics	11	29
Stomach Complaint	2	38
Recent Diarrhea	7	33
Laxative	3	37
History Gut Health Problem	3	34
Allergy (any)	13	27
Asthma	11	29
Milk	breastfed (21)	bottle-fed or both (19)
Geographic Location	lived in another state or country > 3 months after birth (7)
